# Supplementary material for: Outcomes of pPCL Diagnosed Using the IMWG 2021 Consensus Definition: A Retrospective Multicenter Analysis
Source: Cancers (Basel). 2026 Jan 5;18(1):177. doi: 10.3390/cancers18010177 (PMC12785085; doi:10.3390/cancers18010177)
Supplement: Supplementary file 1 [file cancers-18-00177-s001.zip]

Archive with 1 entries (1 files):
- cancers-3952269-supplementary.pdf
